# Supplementary material for: Safflower CtFLS1-Induced Drought Tolerance by Stimulating the Accumulation of Flavonols and Anthocyanins in Arabidopsis thaliana
Source: Int J Mol Sci. 2024 May 19;25(10):5546. doi: 10.3390/ijms25105546 (PMC11122397; doi:10.3390/ijms25105546)
Supplement: Supplementary file 1 [file ijms-25-05546-s001.zip]

Archive with 1 entries (1 files):
- ijms-2982822-supplementary.pdf
